# Supplementary material for: Investigation of prognostic value of polymorphisms within estrogen metabolizing genes in Lithuanian breast cancer patients
Source: BMC Med Genet. 2015 Feb 4;16:2. doi: 10.1186/s12881-015-0147-4 (PMC4410685; doi:10.1186/s12881-015-0147-4)
Supplement: Additional file 1: Table S2. — Association between genotype of each polymorphism with clinicopathological features of breast cancer. Table S3. Association between variant of each polymorphism (dominant and recessive models) with clinicopathological features of breast cancer. [file 12881_2015_147_MOESM1_ESM.xlsx]

## Sheet: Sheet1
Table S2. Association between genotype of each polymorphism with clinicopathological features of breast cancer
Feature	GSTM1 genotype		P value	GSTT1 genotype		P value	GSTP1			P value	SULT1A1			P value	UGT1A1 genotype			P value
							genotype				genotype
	+	-		+	-		AA	AG	GG		GG	AG	AA		6/6	6/7	7/7
	N	N		N	N		N	N	N		N	N	N		N	N	N
	%	%		%	%		%	%	%		%	%	%		%	%	%
Stromal lymphocyte infiltration			0.594			0.458				0.221				0.892				0.778
Negative	34	34		57	11		38	23	7		29	32	7		30	28	10
	82.9%	87.2%		86.4%	78.6%		90.5%	82.1%	70.0%		82.9%	86.5%	87.5%		85.7%	82.4%	90.9%
Positive	7	5		9	3		4	5	3		6	5	1		5	6	1
	14.1%	12.8%		13.6%	21.4%		9.5%	17.9%	30.0%		17.1%	13.5%	12.5%		14.3%	17.6%	9.1%
Lymph node involvement			0.178			0.062				0.125				0.853				0.861
Negative	18	23		37	4		25	10	6		17	19	5		19	17	5
	43.9%	59.0%		56.1%	28.6%		59.5%	35.7%	60.0%		48.6%	51.4%	62.5%		54.3%	50.0%	45.5%
Positive	23	16		29	10		17	18	4		18	18	3		16	17	6
	56.1%	41.0%		43.9%	71.4%		40.5%	64.3%	40.0%		51.4%	48.6%	37.5%		45.7%	50.0%	54.5%
Histological grade			0.928			0.692				0.572				0.601				0.593
G1 or G2	28	27		46	9		31	18	6		22	27	6		23	23	9
	68.3%	69.2%		69.7%	64.3%		73.8%	64.3%	60.0%		62.9%	73.0%	75.0%		65.7%	67.6%	81.8%
G3	13	12		20	5		11	10	4		13	10	2		12	11	2
	31.7%	30.8%		30.3%	35.7%		26.2%	35.7%	40.0%		37.1%	27.0%	25.0%		34.3%	32.4%	18.2%
ER			0.181							0.421				0.521				0.966
Negative	17	22		35	4		22	11	6		15	19	5		17	17	5
	41.5%	56.4%		53.0%	28.6%		52.4%	39.3%	60.0%		42.9%	51.4%	62.5%		48.6%	50.0%	45.5%
Positive	24	17		31	10		20	17	4		20	18	3		18	17	6
	58.5%	43.6%		47.0%	71.4%	0.096	47.6%	60.7%	40.0%		57.1%	48.6%	37.5%		51.4%	50.0%	54.5%
PR			0.173			0.368				0.535				0.806				0.191
Negative	19	24		37	6		22	14	7		19	19	5		15	22	6
	46.3%	61.5%		56.1%	42.9%		52.4%	50.0%	70.0%		54.3%	51.4%	62.5%		42.9%	64.7%	54.5%
Positive	22	15		29	8		20	14	3		16	18	3		20	12	5
	53.7%	38.5%		43.9%	57.1%		47.6%	50.0%	30.0%		45.7%	48.6%	37.5%		57.1%	35.3%	45.5%
HER2			0.904			0.549				0.953				0.520				0.897
Negative	32	30		52	10		32	22	8		27	30	5		27	27	8
	78.0%	76.9%		78.8%	71.4%		76.2%	78.6%	80.0%		77.1%	81.1%	62.5%		77.1%	79.4%	72.7%
Positive	9	9		14	4		10	6	2		8	7	3		8	7	3
	22.0%	23.1%		21.2%	28.6%		23.8%	21.4%	20.0%		22.9%	18.9%	37.5%		22.9%	20.6%	27.3%
Luminal A			0.258			0.426				0.670				0.925				0.682
Absent	19	23		36	6		24	13	5		18	19	5		17	18	7
	46.3%	59.0%		54.5%	42.9%		57.1%	46.4%	50.0%		51.4%	51.4%	62.5%		48.6%	52.9%	63.6%
Present	22	16		30	8		18	15	5		17	18	3		18	16	4
	53.7%	41.0%		45.5%	57.1%		42.9%	53.6%	50.0%		48.6%	48.6%	37.5%		51.4%	47.1%	36.4%
Luminal B			0.933			0.824				0.468				0.140				0.763
Absent	36	34		58	12		36	24	10		28	34	8		30	31	9
	87.8%	87.2%		87.9%	85.7%		85.7%	85.7%	1		80.0%	91.9%	1		85.7%	91.2%	81.8%
Present	5	5		8	2		6	4	0		7	3	0		5	3	2
	12.2%	12.8%		12.1%	14.3%		14.3%	14.3%	0		20.0%	8.1%	0		14.3%	8.8%	18.2%
HER2 type			1000			0.556				0.589				0.016				0.883
Absent	37	35		60	12		38	26	8		34	33	5		32	30	10
	90.2%	89.7%		90.9%	85.7%		90.5%	92.9%	80.0%		97.1%	89.2%	62.5%		91.4%	88.2%	90.0%
Present	4	4		6	2		4	2	2		1	4	3		3	4	1
	9.8%	10.3%		9.1%	14.3%		9.5%	7.1%	20.0%		2.9%	10.8%	37.5%		8.6%	11.8%	10.0%
Triple negative			0.262			0.158				0.757				0.890				0.738
Absent	31	25		44	12		28	21	7		25	25	6		26	23	7
	75.6%	64.1%		66.7%	85.7%		66.7%	75.0%	70.0%		71.4%	67.6%	75.0%		74.3%	67.6%	63.6%
Present	10	14		22	2		14	7	3		10	12	2		9	11	4
	24.4%	35.9%		33.3%	14.3%		33.3%	25.0%	30.0%		28.6%	32.4%	25.0%		25.7%	32.4%	36.4%
Progression			0.716			0.038				0.931				0.307				0.388
Absent	29	29		51	7		30	21	7		27	24	7		27	22	9
	70.7%	74.4%		77.3%	50.0%		71.4%	75.0%	70.0%		77.1%	64.9%	87.5%		77.1%	64.7%	81.8%
Present	12	10		15	7		12	7	3		8	13	1		8	12	2
	29.3%	25.6%		22.7%	50.0%		28.6%	25.0%	30.0%		22.9%	35.1%	12.5%		22.9%	35.3%	18.2%
pT (tumour size)			0.949			0.571				0.966				0.715				0.797
1( ≤ 2.0 cm)	26	25		43	8		27	18	6		21	24	6		22	21	8
	63.4%	64.1%		65.2%	57.1%		64.3%	64.3%	60.0%		60.0%	64.9%	75.0%		62.9%	61.8%	72.7%
2 or 3 (> 2.0 cm)	15	14		23	6		15	10	4		14	13	2		13	13	3
	36.6%	35.9%		34.8%	42.9%		35.7%	35.7%	40.0%		40.0%	35.1%	25.0%		37.1%	38.2%	27.3%
Abbreviations: N – number of patients, ER – estrogen receptor, PR – progesterone receptor, HER2 – human epidermal growth factor receptor, G1 – well differentiated, G2 – moderately differentiated, G3 – poorly differentiated, GSTM1+ – present genotype (+/- or +/+), GSTM1- – null genotype (-/-).
Statistically significant differences are presented in bold characters.
Table S3. Association between variant of each polymorphism (dominant and recessive models) with clinicopathological features of breast cancer
Feature	GSTP1						SULT1A1						UGT1A1
	A313G						G638A						A(TA)nTAA
	Dominant		P value	Recessive		P value	Dominant		P value	Recessive		P value	Dominant		P value	Recessive		P value
	AA	AG+GG		AA+AG	GG		GG	AG+AA		AG+GG	AA		6/6	6/7+7/7		6/6+6/7	7/7
	N	N		N	N		N	N		N	N		N	N		N	N
	%	%		%	%		%	%		%	%		%	%		%	%
Stromal lymphocyte infiltration			0.149			0.156			0.636			0.835			0.875			0.555
Negative	38	30		61	7		29	39		61	7		30	38		58	10
	90.5%	78.9%		87.1%	70.0%		82.9%	86.7%		84.7%	87.5%		85.7%	84.4%		84.1%	90.9%
Positive	4	8		9	3		6	6		11	1		5	7		11	1
	9.5%	21.1%		12.9%	30.0%		17.1%	13.3%		15.3%	12.5%		14.3%	15.6%		15.9%	9.1%
Lymph node involvement			0.120			0.554			0.673			0.713			0.632			0.679
Negative	25	16		35	6		17	24		36	5		19	22		36	5
	59.5%	42.1%		50.0%	60.0%		48.6%	53.3%		50.0%	62.5 %		54.3%	48.9%		52.2%	45.5%
Positive	17	22		35	4		18	21		36	3		16	23		33	6
	40.5%	57.9%		50.0%	40.0%		51.4%	46.7%		50.0%	37.5%		45.7%	51.1%		47.8%	54.5%
Histological grade			0.305			0.523			0.316			0.688			0.605			0.314
G1 or G2	31	24		49	6		22	33		49	6		23	32		46	9
	73.8%	63.2%		70.0%	60.0%		62.9%	73.3%		68.1%	75.0%		65.7%	71.1%		66.7%	81.8%
G3	11	14		21	4		13	12		23	2		12	13		23	2
	26.2%	36.8%		30.0%	40.0%		37.1%	26.7%		31.9%	25.0%		34.3%	28.9%		33.3%	18.2%
ER			0.495			0.477			0.352			0.476			0.978			0.814
Negative	22	17		33	6		15	24		34	5		17	22		34	5
	52.4%	44.7%		47.1%	60.0%		42.9%	53.3 %		47.2%	62.5%		48.6%	48.9%		49.3%	45.5%
Positive	20	21		37	4		20	21		38	3		18	23		35	6
	47.6%	55.3%		52.9%	40.0%		57.1%	46.7%		52.8%	37.5%		51.4%	51.1%		50.7%	54.5%
PR			0.796			0.271			0.932			0.719			0.085			0.955
Negative	22	21		36	7		19	24		38	5		15	28		37	6
	52.4%	55.3%		51.4%	70.0%		54.3%	53.3%		52.8%	62.5%		42.9%	62.2%		53.6%	54.5%
Positive	20	17		34	3		16	21		34	3		20	17		32	5
	47.6%	44.7%		48.6%	30.0%		45.7%	46.7%		47.2%	37.5%		57.1%	37.8%		46.4%	45.5%
HER2			0.768			0.840			0.946			0.284			0.946			0.683
Negative	32	30		54	8		27	35		57	5		27	35		54	8
	76.2%	78.9%		77.1%	80.0%		77.1%	77.8%		79.2%	62.5%		77.1%	77.8%		78.3%	72.7%
Positive	10	8		16	2		8	10		15	3		8	10		15	3
	23.8%	21.1%		22.9%	20.0%		22.9%	22.2%		20.8%	37.5%		22.9%	22.2%		21.7%	27.3%
Luminal A			0.382			0.866			0.866			0.715			0.535			0.426
Absent	24	18		37	5		18	24		37	5		17	25		35	7
	57.1%	47.4%		52.9%	50.0%		51.4%	53.3%		51.4%	62.5%		48.6%	55.6%		50.7%	63.6%
Present	18	20		33	5		17	21		35	3		18	20		34	4
	42.9%	52.6%		47.1%	50.0%		48.6%	46.7%		48.6%	37.5%		51.4%	44.4%		49.3%	36.4%
Luminal B			0.612			0.201			0.074			0.260			0.670			0.540
Absent	36	34		60	10		28	42		62	8		30	40		61	9
	85.7%	89.5%		85.7%	1		80.0%	93.3%		86.1%	1		85.7%	88.9%		88.4%	81.8%
Present	6	4		10	0		7	3		10	0		5	5		8	2
	14.3%	10.5%		14.3%	0		20.0%	6.7%		13.9%	0		14.3%	11.1%		11.6%	18.2%
HER2 type			1000			0.260			0.129			0.006			1000			0.914
Absent	38	34		64	8		34	38		67	5		32	40		62	10
	90.5%	89.5%		91.4%	80.0%		97.1%	84.4%		93.1%	62.5%		91.4%	88.9%		89.9%	90.9%
Present	4	4		6	2		1	7		5	3		3	5		7	1
	9.5%	10.5%		8.6%	20.0%		2.9%	15.6%		6.9%	37.5%		8.6%	11.1%		10.1%	9.1%
Triple negative			0.494			1000			0.806			0.745			0.461			0.620
Absent	28	28		49	7		25	31		50	6		26	30		49	7
	66.7%	73.7%		70.0%	70.0%		71.4%	68.9%		69.4%	75.0%		74.3%	66.7%		71.0%	63.6%
Present	14	10		21	3		10	14		22	2		9	15		20	4
	33.3%	26.3%		30.0%	30.0%		28.6%	31.1%		30.6%	25.0%		25.7%	33.3%		29.0%	36.4%
Progression			0.821			0.850			0.412			0.317			0.412			0.456
Absent	30	28		51	7		27	31		51	7		27	31		49	9
	71.4%	73.7%		72.9%	70.0%		77.1%	68.9%		70.8%	87.5%		77.1%	68.9%		71.0%	81.8%
Present	12	10		19	3		8	14		21	1		8	14		20	2
	28.6%	26.3%		27.1%	30.0%		22.9%	31.1%		29.2%	12.5%		22.9%	31.1%		29.0%	18.2%
pT (tumour size)			0.917			0.792			0.538			0.485			0.884			0.738
1( ≤ 2.0 cm)	27	24		45	6		21	30		45	6		22	29		43	8
	64.3%	63.2%		64.3%	60.0%		60.0%	66.7%		62.5%	75.0%		62.9%	64.4%		62.3%	72.7%
2 or 3 (> 2.0 cm)	15	14		25	4		14	15		27	2		13	16		26	3
	35.7%	36.8%		35.7%	40.0%		40.0%	33.3%		37.5%	25.0%		37.1%	35.6%		37.7%	27.3%
Abbreviations: N – number of patients, ER – estrogen receptor, PR – progesterone receptor, HER2 – human epidermal growth factor receptor, G1 – well differentiated, G2 – moderately differentiated, G3 – poorly differentiated, GSTM1+ – present genotype (+/- or +/+), GSTM1- – null genotype (-/-).
Statistically significant differences are presented in bold characters.
